# Supplementary material for: Predictors of admission to an assertive outreach service for psychosis in Lebanon
Source: PLOS Glob Public Health. 2022 Dec 28;2(12):e0001428. doi: 10.1371/journal.pgph.0001428 (PMC10021548; doi:10.1371/journal.pgph.0001428)
Supplement: S1 Data — Legend: NOS: not otherwise specified, OCD: obsessive-compulsive disorder, AP: antipsychotic, LAI: long-acting injectable, ED: emergency department, PROP: Psychosis Recovery Outreach Program, N/A: not applicable. (XLSX) [file pgph.0001428.s001.xlsx]

## Sheet: Feuil1
	Demographic		Education	Employement	Marital Status	Psychotic illness as per psychiatrist during last encounter in study period								Other psychiatric diagnosis																Medical comorbidites								Family history of mental illness	Substance Use Disorder								Oral Antipsychotic 1
Case	Age at first encounter during study period	Gender (male/female)	Highest level	Choose	Choose	Schizophrenia	Schizoaffective disorder	Schizophreniform disorder	Brief psychotic disorder	Delusional disorder	Substance-induced psychosis	Psychosis NOS	Psychotic disorder due to a medical condition	Bipolar disorder	Depressive disorder	Substance use disorder	Personality disorder	Anxiety disorder	OCD	Feeding and eating disorder	Neurodevelopmental disorder	Disruptive and conduct disorder	Sexual dysfunction	Sleep wake disorder	Dissociative disorder	Elimination disorder	Somatic symptom disorder	Neurocognitive disorder	Trauma-related disorder	Immune system diseases	Neoplasms	Endocrine, nutritional and metabolic disorder	Nervous system disorders	Circulatory system diseases	Respiratory system diseases	Digestive system diseases	Other	Yes/No	Alcohol	Hallucinogen	Cannabis	Inhalant	Sedative/Hypnotic	Opiates	Stimulant	Tobacco	Name	Highest dose reached (mg)	Generation
1	50	female	High school	Never employed	Single	no	yes	no	no	no	no	no	no	no	no	no	no	no	no	no	yes	no	no	no	no	no	no	no	no	no	no	no	no	no	no	no	yes	no	no	no	no	no	no	no	no	no	risperidone	8	2
2	47	male	High school	Never employed	Single	yes	no	no	no	no	no	no	no	no	no	no	no	no	no	no	no	no	no	no	no	no	no	no	no	no	no	no	no	no	no	no	no	no	no	no	no	no	no	no	no	yes	clozapine	700	2
3	21	male	High school	Never employed	Single	no	no	no	no	no	yes	no	no	no	no	yes	yes	yes	no	no	no	no	no	no	no	no	no	no	no	no	no	no	no	no	no	no	no	yes	yes	no	yes	no	no	no	no	yes	aripiprazole	10	2
4	31	male	University bachelor	Previously employed	Single	no	yes	no	no	no	no	no	no	no	no	no	no	no	no	no	no	no	no	no	no	no	no	no	no	no	no	no	no	no	no	no	no	no	no	no	yes	no	no	no	no	yes	paliperidone	9	2
5	47	male	NA	NA	Married	yes	no	no	no	no	no	no	no	no	no	no	no	no	no	no	no	no	no	no	no	no	no	no	no	no	no	no	no	yes	no	no	no	yes	no	no	no	no	no	no	no	yes	risperidone	4	2
6	33	male	NA	Currently employed	Single	no	yes	no	no	no	no	no	no	no	no	no	no	no	no	no	no	no	no	no	no	no	no	no	no	no	no	no	no	no	no	no	no	no	no	no	no	no	no	no	no	yes	olanzapine	20	2
7	42	male	NA	NA	Married	no	yes	no	no	no	no	no	no	no	no	no	no	no	no	no	no	no	no	no	no	no	no	no	no	no	no	no	no	no	no	no	no	no	no	no	yes	no	no	no	no	yes	haloperidol	5	1
8	65	female	University grad school	NA	Married	no	no	no	no	no	no	yes	no	no	no	no	no	no	no	no	no	no	no	no	no	no	no	no	no	no	no	no	no	no	no	no	no	no	no	no	no	no	no	no	no	no	risperidone	4	2
9	59	female	NA	NA	Divorced	no	no	no	yes	no	no	no	no	no	no	no	no	no	no	no	no	no	no	no	no	no	no	no	no	no	no	no	no	no	no	no	no	no	no	no	no	no	no	no	no	no	aripiprazole	10	2
10	25	male	University bachelor	Never employed	Single	no	no	no	no	no	yes	no	no	no	no	yes	yes	no	no	no	no	no	no	no	no	no	no	no	no	no	no	no	no	no	no	no	no	no	no	no	yes	no	no	no	no	no	olanzapine	10	2
11	53	male	NA	NA	Married	yes	no	no	no	no	no	no	no	no	no	no	no	yes	no	no	no	no	no	no	no	no	no	no	no	no	no	no	no	no	no	no	no	no	no	no	no	no	no	no	no	no	olanzapine	10	2
12	27	female	High school	NA	Single	yes	no	no	no	no	no	no	no	no	no	no	no	no	no	no	no	no	no	no	no	no	no	no	no	no	no	yes	no	no	no	no	no	no	no	no	no	no	no	no	no	yes	olanzapine	10	2
13	37	male	NA	NA	Single	no	yes	no	no	no	no	no	no	no	no	no	no	no	no	no	no	no	no	no	no	no	no	no	no	no	no	no	no	no	no	no	no	no	no	no	no	no	no	no	no	yes	clozapine	100	2
15	37	female	University bachelor	Previously employed	Single	no	no	no	no	no	no	yes	no	no	no	no	no	no	no	no	no	no	no	no	no	no	no	no	no	no	no	yes	no	no	no	no	no	no	no	no	no	no	no	no	no	yes	olanzapine	5	2
16	36	male	NA	NA	Single	yes	no	no	no	no	no	no	no	no	no	no	no	no	no	no	no	no	no	no	no	no	no	no	no	no	no	no	yes	yes	no	no	no	no	no	no	no	no	no	no	no	no	perphenazine	24	1
17	41	female	NA	NA	Single	yes	no	no	no	no	no	no	no	no	no	no	no	no	no	no	no	no	no	no	no	no	no	no	no	no	no	no	no	yes	no	no	no	no	no	no	no	no	no	no	no	yes	haloperidol	15	1
18	29	male	University grad school	Currently employed	Single	no	yes	no	no	no	no	no	no	no	no	no	no	yes	no	no	no	no	no	no	no	no	no	no	no	no	no	no	no	no	no	no	yes	no	no	no	no	no	no	no	no	no	N/A	no data	no data
19	47	male	NA	NA	Married	no	no	no	no	no	no	yes	no	no	yes	no	no	no	no	no	no	no	no	no	no	no	no	no	no	no	no	no	no	no	no	no	no	no	no	no	no	no	no	no	no	yes	risperidone	2	2
20	29	male	NA	NA	N/A	no	no	no	no	no	no	yes	no	no	no	no	no	no	no	no	no	no	no	no	no	no	no	no	no	no	no	no	no	no	no	no	yes	no	no	no	no	no	no	no	no	no	clozapine	150	2
21	32	male	University bachelor	Currently employed	Single	yes	no	no	no	no	no	no	no	no	no	no	no	no	no	no	no	no	no	no	no	no	no	no	no	no	no	no	no	no	no	no	no	no	no	no	no	no	no	no	no	no	olanzapine	5	2
22	59	male	NA	Never employed	Married	yes	no	no	no	no	no	no	no	no	no	no	no	no	no	no	no	no	no	no	no	no	no	no	no	no	no	yes	no	no	no	no	no	no	no	no	no	no	no	no	no	yes	clozapine	400	2
23	65	male	NA	Never employed	Married	yes	no	no	no	no	no	no	no	no	yes	no	no	no	no	no	no	no	no	no	no	no	no	no	no	no	no	no	no	yes	no	no	no	no	no	no	no	no	no	no	no	no	clozapine	250	2
24	27	female	University bachelor	NA	Single	no	yes	no	no	no	no	no	no	no	no	no	no	no	no	no	no	no	no	no	no	no	no	no	no	no	no	no	no	no	no	no	no	no	no	no	no	no	no	no	no	no	risperidone	4	2
25	37	male	NA	Previously employed	Single	no	yes	no	no	no	no	no	no	no	no	yes	no	no	no	no	no	no	no	no	no	no	no	no	no	no	no	yes	no	no	no	no	no	no	yes	no	no	no	no	no	no	yes	aripiprazole	15	2
26	34	male	NA	NA	Married	yes	no	no	no	no	no	no	no	no	no	no	no	no	yes	no	no	no	no	no	no	no	no	no	no	no	no	no	no	no	no	no	no	no	no	no	no	no	no	no	no	no	risperidone	6	2
27	42	female	NA	NA	Single	no	yes	no	no	no	no	no	no	no	no	no	no	no	no	no	no	no	no	no	no	no	no	no	no	no	no	no	no	no	yes	no	no	no	no	no	no	no	no	no	no	no	paliperidone	6	2
28	46	male	High school	NA	Single	yes	no	no	no	no	no	no	no	no	no	no	no	no	no	no	no	no	no	no	no	no	no	no	no	no	no	no	no	yes	no	no	no	no	no	no	no	no	no	no	no	no	risperidone	5	2
29	31	female	Technical school	NA	Single	no	no	no	yes	no	no	no	no	no	no	no	no	no	no	no	no	no	no	no	no	no	no	no	no	no	yes	yes	no	no	no	no	no	no	no	no	no	no	no	no	no	no	aripiprazole	10	2
30	35	female	University bachelor	Currently employed	Single	no	yes	no	no	no	no	no	no	no	no	no	no	no	no	no	no	no	no	no	no	no	no	no	no	no	no	yes	no	no	no	no	no	no	no	no	no	no	no	no	no	no	risperidone	2	2
21	43	female	NA	NA	Single	no	no	yes	no	no	no	no	no	no	no	no	no	no	no	no	no	no	no	no	no	no	no	no	no	no	no	yes	no	no	no	no	no	no	no	no	no	no	no	no	no	no	aripiprazole	5	2
31	68	male	NA	NA	Married	no	yes	no	no	no	no	no	no	no	no	no	no	no	no	no	no	no	no	yes	no	no	no	no	no	no	no	no	yes	yes	no	no	no	no	no	no	no	no	no	no	no	no	haloperidol	10	1
32	24	male	University bachelor	Currently employed	Single	no	yes	no	no	no	no	no	no	no	no	no	no	yes	no	no	yes	no	no	yes	no	no	no	no	no	no	no	no	no	no	no	no	no	no	no	no	no	no	no	no	no	no	quetiapine	300	2
33	40	male	University grad school	Currently employed	Single	yes	no	no	no	no	no	no	no	no	yes	no	no	no	no	no	no	no	no	no	no	no	no	no	no	no	no	no	no	yes	no	no	no	no	no	no	no	no	no	no	no	yes	aripiprazole	10	2
34	36	female	NA	NA	Single	yes	no	no	no	no	no	no	no	no	no	no	no	no	no	no	no	no	no	no	no	no	no	no	no	no	no	no	no	no	no	no	no	yes	no	no	no	no	no	no	no	yes	haloperidol	20	1
35	29	male	High school	NA	Single	no	no	no	no	no	no	yes	no	no	no	no	no	no	no	no	no	no	no	no	no	no	no	no	yes	no	no	no	no	no	no	no	no	no	no	no	no	no	no	no	no	yes	clozapine	100	2
36	48	male	NA	Currently employed	Single	yes	no	no	no	no	no	no	no	no	no	no	no	no	no	no	no	no	no	no	no	no	no	no	no	no	no	no	no	no	no	no	no	no	no	no	no	no	no	no	no	yes	olanzapine	10	2
37	36	female	NA	NA	Single	no	no	no	no	no	no	yes	no	no	no	no	no	no	no	no	no	no	no	no	no	no	no	no	no	no	no	no	no	no	no	no	no	no	no	no	no	no	no	no	no	no	aripiprazole	10	2
38	62	male	NA	NA	Single	yes	no	no	no	no	no	no	no	no	no	no	no	no	no	no	no	no	no	no	no	no	no	no	no	no	no	yes	no	no	no	no	no	no	no	no	no	no	no	no	no	no	risperidone	8	2
39	31	female	NA	NA	Single	no	yes	no	no	no	no	no	no	no	no	no	no	no	no	no	no	no	no	no	no	no	no	no	no	no	no	no	no	no	no	no	no	yes	no	no	no	no	no	no	no	no	aripiprazole	15	2
40	21	female	NA	NA	Single	yes	no	no	no	no	no	no	no	no	no	no	no	no	no	no	no	no	no	no	no	no	no	no	no	no	no	no	no	no	no	no	no	no	no	no	no	no	no	no	no	no	risperidone	3	2
41	27	male	NA	NA	Single	yes	no	no	no	no	no	no	no	no	no	no	no	no	no	no	no	no	no	no	no	no	no	no	no	no	no	no	no	no	no	no	no	no	no	no	no	no	no	no	no	no	risperidone	2	2
42	75	female	NA	NA	Widowed	yes	no	no	no	no	no	no	no	no	no	no	no	no	no	no	no	no	no	no	no	no	no	no	no	no	no	yes	no	yes	no	no	no	no	no	no	no	no	no	no	no	no	olanzapine	10	2
43	39	female	NA	NA	Single	yes	no	no	no	no	no	no	no	no	no	no	no	no	no	no	no	no	no	no	no	no	no	no	no	no	no	no	no	no	no	no	yes	no	no	no	no	no	no	no	no	no	risperidone	4	2
44	33	female	University bachelor	NA	Married	no	no	no	yes	no	no	no	no	no	no	no	no	no	no	no	no	no	no	no	no	no	no	no	no	no	no	no	no	no	no	no	no	no	no	no	no	no	no	no	no	no	risperidone	1	2
45	45	female	NA	NA	Married	yes	no	no	no	no	no	no	no	no	no	no	no	no	no	no	no	no	no	no	no	no	no	no	no	no	no	no	no	no	no	no	no	no	no	no	no	no	no	no	no	yes	risperidone	4	2
46	18	male	University bachelor	NA	Single	yes	no	no	no	no	no	no	no	no	no	no	no	no	no	no	no	no	no	no	no	no	no	no	no	no	no	no	no	no	yes	no	no	no	no	no	no	no	no	no	no	no	olanzapine	10	2
47	26	male	University bachelor	Currently employed	Single	yes	no	no	no	no	no	no	no	no	no	no	no	no	no	no	no	no	no	no	no	no	no	no	no	no	no	no	no	no	no	no	no	no	no	no	no	no	no	no	no	no	aripiprazole	30	2
48	29	male	University bachelor	Never employed	Single	yes	yes	yes	yes	yes	yes	yes	yes	yes	yes	yes	yes	yes	yes	yes	yes	yes	yes	yes	yes	yes	yes	yes	yes	yes	yes	yes	yes	yes	yes	yes	yes	no	no	no	no	no	no	no	no	no	risperidone	2	2
49	40	male	NA	NA	Single	no	no	no	no	no	no	yes	no	no	no	no	no	no	no	no	yes	no	no	no	no	no	no	no	no	no	no	yes	no	no	no	no	no	no	no	no	no	no	no	no	no	yes	quetiapine	300	2
50	27	male	NA	NA	Single	no	no	no	no	no	yes	no	no	no	no	yes	no	no	no	no	no	no	no	no	no	no	no	no	no	no	no	no	no	no	no	no	no	no	no	no	yes	no	no	no	no	no	olanzapine	10	2
51	41	male	NA	Previously employed	Single	yes	no	no	no	no	no	no	no	no	no	no	no	no	no	no	no	no	no	no	no	no	no	no	no	no	no	yes	no	no	no	no	yes	yes	no	no	no	no	no	no	no	no	olanzapine	10	2
52	31	male	NA	NA	Single	no	yes	no	no	no	no	no	no	no	no	no	no	no	no	no	no	no	no	no	no	no	no	no	no	no	no	no	no	no	no	no	no	yes	no	no	no	no	no	no	no	yes	paliperidone	6	2
53	39	female	University grad school	NA	Single	no	yes	no	no	no	no	no	no	no	no	no	no	no	no	no	no	no	no	no	no	no	no	no	no	no	no	yes	no	no	no	no	no	yes	no	no	no	no	no	no	no	no	aripiprazole	15	2
54	25	male	University grad school	Currently employed	Single	yes	no	no	no	no	no	no	no	no	yes	yes	no	no	no	no	no	no	no	no	no	no	no	no	no	no	no	no	no	no	no	no	no	no	no	yes	yes	no	no	no	no	yes	ziprasidone	80	2
55	28	male	University bachelor	NA	Single	no	no	no	no	no	yes	no	no	no	no	yes	no	no	no	no	no	no	no	no	no	no	no	no	no	no	no	no	no	no	yes	no	no	no	no	no	yes	no	no	no	no	no	N/A	no data	no data
56	18	male	NA	NA	Single	no	no	no	no	no	no	yes	no	no	no	no	no	no	no	no	no	no	no	no	no	no	no	no	no	no	no	no	yes	no	no	no	no	no	no	no	no	no	no	no	no	no	risperidone	4	2
57	57	female	University bachelor	Currently employed	Single	no	yes	no	no	no	no	no	no	no	no	no	no	yes	no	no	no	no	no	no	no	no	no	no	no	no	no	yes	no	yes	no	no	no	no	no	no	no	no	no	no	no	no	quetiapine	600	2
58	42	male	University bachelor	Currently employed	Single	yes	no	no	no	no	no	no	no	no	no	no	no	no	no	no	no	no	no	no	no	no	no	no	no	no	no	no	no	yes	no	no	no	yes	no	no	no	no	no	no	no	no	aripiprazole	10	2
59	30	male	University bachelor	NA	Single	yes	no	no	no	no	no	no	no	no	no	no	no	no	no	no	no	no	no	no	no	no	no	no	no	no	no	yes	no	no	no	no	no	yes	no	no	no	no	no	no	no	no	paliperidone	3	2
60	51	male	NA	Currently employed	Married	no	no	no	yes	no	no	no	no	no	no	no	no	no	no	no	no	no	no	no	no	no	no	no	no	no	no	no	no	no	no	no	no	no	no	no	no	no	no	no	no	no	olanzapine	5	2
61	41	male	University bachelor	NA	Single	no	yes	no	no	no	no	no	no	no	no	no	no	yes	yes	no	no	no	no	no	no	no	no	no	no	no	no	yes	no	yes	no	no	no	no	no	no	no	no	no	no	no	yes	olanzapine	20	2
62	48	male	NA	NA	Single	yes	no	no	no	no	no	no	no	no	no	no	no	no	no	no	no	no	no	no	no	no	no	no	no	no	no	yes	no	yes	no	no	no	no	no	no	no	no	no	no	no	no	olanzapine	10	2
63	37	female	NA	NA	Single	yes	no	no	no	no	no	no	no	no	no	no	no	no	no	no	no	no	no	no	no	no	no	no	no	no	yes	no	no	no	no	no	yes	no	no	no	no	no	no	no	no	yes	aripiprazole	15	2
64	28	male	University bachelor	NA	Single	no	yes	no	no	no	no	no	no	no	yes	no	no	no	no	no	no	no	no	no	no	no	no	no	no	no	no	no	no	no	no	yes	no	no	no	no	no	no	no	no	no	yes	paliperidone	9	2
65	79	male	NA	NA	Widowed	no	no	no	yes	no	no	no	no	yes	yes	no	no	no	no	no	no	no	no	no	no	no	no	no	no	no	no	no	yes	yes	no	no	no	yes	no	no	no	no	no	no	no	yes	olanzapine	5	2
66	31	male	NA	Currently employed	Married	no	no	no	no	no	no	yes	no	no	yes	no	no	no	yes	no	no	no	no	no	no	no	no	no	no	no	no	no	no	no	no	no	no	no	no	no	no	no	no	no	no	yes	perphenazine	16	1
67	30	male	NA	Never employed	Single	no	yes	no	no	no	no	no	no	yes	no	no	no	no	no	no	no	no	no	no	no	no	no	no	no	no	no	no	no	no	no	no	no	no	no	no	no	no	no	no	no	yes	N/A	no data	no data
68	24	female	NA	NA	N/A	no	yes	no	no	no	no	no	no	yes	no	no	no	no	no	no	no	no	no	no	no	no	no	no	no	no	no	no	no	no	no	no	no	no	no	no	no	no	no	no	no	no	olanzapine	5	2
69	19	male	University bachelor	Never employed	Single	yes	no	no	no	no	no	no	no	no	no	no	no	no	no	no	no	no	no	no	no	no	no	no	no	no	no	no	no	no	no	no	no	no	no	no	no	no	no	no	no	no	aripiprazole	5	2
70	35	male	NA	NA	Single	yes	no	no	no	no	no	no	no	no	no	no	no	no	no	no	no	no	no	no	no	no	no	no	no	no	no	no	no	yes	no	no	no	no	no	no	no	no	no	no	no	yes	olanzapine	20	2
71	30	male	NA	Currently employed	Single	no	yes	no	no	no	no	no	no	yes	yes	no	no	no	yes	no	no	no	no	no	no	no	no	no	no	no	no	no	no	no	no	no	no	no	no	no	yes	no	no	no	no	yes	olanzapine	10	2
72	25	female	University bachelor	Never employed	Single	no	yes	no	no	no	no	no	no	no	yes	no	no	no	no	no	no	no	no	no	no	no	no	no	no	no	no	no	no	no	no	no	no	no	yes	no	no	no	no	no	no	yes	aripiprazole	10	2
73	55	male	NA	Never employed	Single	yes	no	no	no	no	no	no	no	no	no	no	no	no	no	no	no	no	no	no	no	no	no	no	no	no	no	yes	no	yes	no	no	no	no	no	no	no	no	no	no	no	yes	olanzapine	15	2
74	57	female	NA	NA	Single	yes	no	no	no	no	no	no	no	no	yes	no	no	no	no	no	no	no	no	no	no	no	no	no	no	no	no	yes	no	yes	no	no	no	no	no	no	no	no	no	no	no	yes	olanzapine	10	2
75	31	male	<High school	Previously employed	Married	no	yes	no	no	no	no	no	no	no	no	yes	no	yes	no	no	no	no	no	no	no	no	no	no	no	no	no	no	no	no	no	no	no	no	yes	no	no	no	no	no	no	no	olanzapine	20	2
76	26	male	NA	NA	Single	yes	no	no	no	no	no	no	no	no	no	no	no	no	no	no	no	no	no	no	no	no	no	no	no	no	no	no	no	no	no	no	no	yes	yes	yes	yes	no	no	no	no	yes	perphenazine	16	1
77	40	male	NA	Previously employed	Single	no	no	no	no	yes	no	no	no	no	yes	no	no	no	no	no	no	no	no	no	no	no	no	no	no	no	no	yes	no	yes	no	no	no	no	no	no	no	no	no	no	no	yes	aripiprazole	10	2
78	41	female	NA	NA	Married	no	yes	no	no	no	no	no	no	yes	yes	no	no	yes	no	no	no	no	no	no	no	no	no	no	no	no	yes	no	no	no	no	no	no	no	no	no	no	no	no	no	no	yes	aripiprazole	15	2
79	19	female	<High school	Never employed	Single	yes	no	no	no	no	no	no	no	no	no	no	no	no	no	no	no	no	no	no	no	no	no	no	no	no	no	no	no	no	no	no	no	no	no	no	no	no	no	no	no	no	clozapine	350	2
80	29	male	University bachelor	Currently employed	Single	no	no	no	no	no	yes	no	no	no	yes	yes	no	yes	no	no	no	no	no	no	no	no	no	no	no	no	no	no	no	no	no	no	no	no	yes	no	no	no	no	yes	yes	yes	aripiprazole	10	2
81	37	male	NA	NA	Single	yes	no	no	no	no	no	no	no	no	no	no	no	no	no	no	no	no	no	no	no	no	no	no	no	no	no	no	no	no	no	no	no	no	yes	no	no	no	no	no	no	yes	aripiprazole	10	2
82	33	female	University bachelor	Currently employed	Married	yes	no	no	no	no	no	no	no	no	no	no	no	yes	no	no	no	no	no	no	no	no	no	no	no	no	no	no	no	no	no	no	no	no	no	no	no	no	no	no	no	no	olanzapine	30	2
83	57	male	University bachelor	Never employed	Single	yes	no	no	no	no	no	no	no	no	no	no	no	no	no	no	no	no	no	no	no	no	no	no	no	yes	no	yes	no	yes	no	yes	yes	no	yes	no	no	no	no	no	no	yes	aripiprazole	5	2
84	44	female	NA	Never employed	Married	no	no	no	no	yes	no	no	no	no	no	no	no	yes	no	no	no	no	no	no	no	no	no	no	no	no	no	no	no	no	no	no	no	yes	no	no	no	no	no	no	no	yes	aripiprazole	15	2
85	55	male	University grad school	Previously employed	Single	no	yes	no	no	no	no	no	no	yes	no	no	no	no	yes	no	no	no	no	no	no	no	no	no	no	no	no	no	no	no	no	no	yes	no	no	no	no	no	no	no	no	no	quetiapine	400	2
86	37	female	University bachelor	Previously employed	Divorced	no	yes	no	no	no	no	no	no	yes	yes	no	no	yes	no	no	no	no	no	no	no	no	no	no	no	no	no	no	no	no	no	no	no	no	no	no	no	no	no	no	no	no	paliperidone	6	2
87	40	male	NA	NA	Married	yes	no	no	no	no	no	no	no	no	no	no	no	no	no	no	no	no	no	no	no	no	no	no	no	no	no	no	no	no	no	no	no	no	no	no	no	no	no	no	no	no	amisulpride	200	2
88	43	female	NA	NA	Divorced	yes	no	no	no	no	no	no	no	no	no	no	no	no	no	no	no	no	no	no	no	no	no	no	no	no	no	no	no	no	no	no	no	no	no	no	no	no	no	no	no	no	paliperidone	6	2
89	24	male	NA	NA	Single	yes	no	no	no	no	no	no	no	no	no	no	no	no	no	no	no	no	no	no	no	no	no	no	no	no	no	no	no	no	no	no	no	no	no	no	no	no	no	no	no	no	risperidone	1	2
90	27	male	NA	Currently employed	Single	no	yes	no	no	no	no	no	no	yes	no	no	no	no	no	no	no	no	no	no	no	no	no	no	no	no	no	no	no	no	no	no	no	no	no	no	no	no	no	no	no	yes	risperidone	2	2
91	28	male	NA	NA	Single	yes	no	no	no	no	no	no	no	no	no	no	no	no	no	no	no	no	no	no	no	no	no	no	no	no	no	no	no	no	no	no	no	no	no	no	no	no	no	no	no	no	quetiapine	combination	2
92	51	male	NA	Currently employed	Married	yes	no	no	no	no	no	no	no	no	no	no	no	no	no	no	no	no	no	no	no	no	no	no	no	no	no	yes	no	no	no	no	no	no	no	no	no	no	no	no	no	yes	clozapine	600	2
93	53	male	University bachelor	Never employed	Single	no	no	no	no	no	no	yes	no	no	no	no	no	no	yes	no	no	no	no	no	no	no	no	no	no	no	no	no	no	no	no	no	no	no	no	no	no	no	no	no	no	no	paliperidone	6	2
94	62	male	<High school	Retired	Married	yes	no	no	no	no	no	no	no	no	no	no	no	no	no	no	no	no	no	no	no	no	no	no	no	no	no	no	no	no	no	no	no	no	no	no	no	no	no	no	no	yes	olanzapine	20	2
95	35	male	<High school	Currently employed	Single	no	yes	no	no	no	no	no	no	no	no	no	no	no	no	no	no	no	no	no	no	no	no	no	no	no	no	yes	no	no	no	no	no	yes	no	no	no	no	no	no	no	yes	paliperidone	3	2
96	20	male	<High school	Currently employed	Single	yes	no	no	no	no	no	no	no	no	yes	no	no	no	no	no	no	no	no	no	no	no	no	no	no	no	no	no	no	no	no	no	no	yes	no	no	no	no	no	no	no	yes	risperidone	2	2
97	65	female	NA	Currently employed	Married	no	no	no	no	yes	no	no	no	no	yes	no	no	no	no	no	no	no	no	no	no	no	no	no	no	no	no	no	no	no	no	no	no	no	no	no	no	no	no	no	no	yes	risperidone	4	2
98	30	male	NA	Currently employed	Single	no	yes	no	no	no	no	no	no	yes	no	no	no	no	no	no	no	no	no	no	no	no	no	no	no	no	no	no	no	no	no	no	no	yes	no	no	no	no	no	no	no	yes	chlorpromazine	200	1
99	21	male	NA	NA	Single	yes	no	no	no	no	no	no	no	no	no	no	no	no	no	no	no	no	no	no	no	no	no	no	no	no	no	no	no	no	no	no	no	yes	no	no	no	no	no	no	no	no	aripiprazole	25	2
100	38	male	NA	NA	Single	no	no	no	yes	no	no	no	no	no	no	no	no	no	no	no	no	no	no	no	no	no	no	no	no	no	no	no	no	no	no	no	no	no	no	no	no	no	no	no	no	yes	quetiapine	25	2
101	27	male	NA	Never employed	Single	yes	no	no	no	no	no	no	no	no	no	no	no	no	no	no	no	no	no	no	no	no	no	no	no	no	no	no	no	no	no	no	no	yes	no	no	no	no	no	no	no	no	risperidone	3	2
102	21	male	NA	Currently employed	Single	no	no	no	no	no	yes	no	no	no	no	no	no	no	no	no	no	no	no	no	no	no	no	no	no	no	no	no	no	no	no	no	no	no	no	no	yes	no	no	no	no	yes	quetiapine	100	2
103	21	male	High school	Never employed	Single	no	no	no	no	no	yes	no	no	no	no	no	no	no	no	no	no	no	no	no	no	no	no	no	no	no	no	no	no	no	no	no	no	no	yes	no	no	no	no	no	no	yes	olanzapine	10	2
104	50	male	NA	NA	Married	no	no	no	no	no	no	yes	no	no	no	no	no	no	no	no	no	no	no	no	no	no	no	no	no	no	no	no	no	no	no	no	no	no	yes	no	no	no	no	no	no	no	perphenazine	16	2
105	21	male	High school	Never employed	Single	no	no	no	no	no	no	yes	no	no	no	no	no	no	no	no	no	no	no	no	no	no	no	no	no	no	no	no	no	no	no	no	no	yes	yes	no	yes	no	no	no	no	yes	risperidone	2	2
106	24	female	High school	NA	Divorced	no	no	no	no	no	no	yes	no	no	yes	no	no	yes	no	no	no	no	no	no	no	no	no	no	yes	no	no	yes	no	no	no	no	no	no	no	no	no	no	no	no	no	yes	quetiapine	100	2
107	30	female	University grad school	Currently employed	Single	yes	no	no	no	no	no	no	no	yes	no	no	no	yes	no	no	no	no	no	no	no	no	no	no	no	no	no	no	no	no	no	no	no	no	no	no	no	no	no	no	no	no	olanzapine	5	2
108	28	male	High school	Never employed	Single	no	no	no	no	no	no	yes	no	no	no	no	no	no	yes	no	no	no	no	no	no	no	no	no	no	no	no	yes	no	no	no	no	no	no	yes	no	no	no	no	no	no	yes	olanzapine	10	2
109	49	female	High school	Currently employed	Married	yes	no	no	no	no	no	no	no	no	no	no	no	no	no	no	no	no	no	no	no	no	no	no	no	no	no	no	no	no	no	no	no	no	no	no	no	no	no	no	no	yes	ziprasidone	120	2
110	28	female	NA	NA	Single	no	yes	no	no	no	no	no	no	no	yes	no	no	no	no	no	no	no	no	no	no	no	no	no	yes	no	no	yes	no	no	no	no	no	no	no	no	no	no	no	no	no	no	aripiprazole	10	2
111	31	male	NA	NA	Divorced	no	yes	no	no	no	no	no	no	yes	no	yes	no	no	yes	no	no	no	no	no	no	no	no	no	no	no	no	no	no	no	no	no	no	no	yes	no	yes	no	no	no	yes	yes	olanzapine	20	2
112	32	female	NA	NA	Single	no	yes	no	no	no	no	no	no	yes	yes	no	no	yes	yes	no	no	no	no	no	no	no	no	no	yes	no	no	no	no	no	no	no	no	no	no	no	no	no	no	no	no	yes	aripiprazole	10	2
113	53	female	NA	Currently employed	Single	yes	no	no	no	no	no	no	no	no	no	no	no	no	no	no	no	no	no	no	no	no	no	no	no	no	no	no	no	yes	yes	no	no	no	no	no	no	no	no	no	no	yes	risperidone	6	2
114	22	male	NA	NA	Single	no	no	no	no	yes	no	no	no	yes	no	yes	no	no	no	no	no	no	no	no	no	no	no	no	no	no	no	no	no	no	no	no	no	no	yes	no	yes	no	no	no	no	yes	olanzapine	15	2
115	26	female	NA	Never employed	Single	yes	no	no	no	no	no	no	no	no	yes	no	no	no	no	no	no	no	no	no	no	no	no	no	no	no	no	yes	no	no	no	no	no	no	no	no	no	no	no	no	no	no	clozapine	400	2
116	60	female	High school	NA	Single	yes	no	no	no	no	no	no	no	no	no	no	no	no	no	no	no	no	no	no	no	no	no	no	no	no	no	no	yes	no	no	no	no	no	no	no	no	no	no	no	no	yes	risperidone	2	2
117	34	male	High school	Currently employed	Married	yes	no	no	no	no	no	no	no	no	no	no	no	no	no	no	no	no	no	no	no	no	no	no	no	no	no	no	no	no	no	no	no	yes	no	no	no	no	no	no	no	no	N/A	no data	no data
118	18	male	NA	Never employed	Single	no	yes	no	no	no	no	no	no	yes	yes	no	no	no	no	no	no	no	no	no	no	no	no	no	yes	no	no	no	no	no	no	no	no	no	no	no	no	no	no	no	no	no	quetiapine	600	2
119	24	male	University bachelor	Currently employed	Single	yes	no	no	no	no	no	no	no	no	no	no	no	no	no	no	no	no	no	no	no	no	no	no	no	no	no	no	no	no	no	no	no	no	no	no	no	no	no	no	no	yes	N/A	no data	no data
120	28	female	University grad school	Currently employed	Single	no	no	no	no	no	no	yes	no	no	no	no	no	yes	no	no	no	no	no	no	no	no	no	no	no	no	no	no	no	no	no	no	yes	yes	no	no	no	no	no	no	no	no	haloperidol	10	1
121	18	male	<High school	Never employed	Single	yes	no	no	no	no	no	no	no	no	no	no	no	no	no	no	no	no	no	no	no	no	no	no	no	no	no	no	no	no	no	no	no	no	no	no	no	no	no	no	no	no	quetiapine	600	2
122	31	male	NA	NA	Single	yes	no	no	no	no	no	no	no	no	no	no	no	no	no	no	no	no	no	no	no	no	no	no	no	no	no	no	no	no	no	no	no	yes	no	no	no	no	no	no	no	no	paliperidone	6	2
123	21	male	NA	NA	Single	yes	no	no	no	no	no	no	no	no	no	no	no	no	yes	no	no	no	no	no	no	no	no	no	no	no	no	no	no	no	no	no	no	no	no	no	no	no	no	no	no	no	risperidone	4	2
124	30	male	University bachelor	Currently employed	Single	no	no	no	no	no	yes	no	no	no	no	no	no	no	no	no	no	no	no	no	no	no	no	no	no	no	no	no	no	no	no	no	no	no	no	no	no	no	no	no	no	no	aripiprazole	10	2
125	46	female	<High school	Previously employed	Single	yes	no	no	no	no	no	no	no	no	no	no	no	no	no	no	no	no	no	no	no	no	no	no	no	no	no	no	no	no	no	no	no	no	no	no	no	no	no	no	no	no	risperidone	4	2
126	53	male	NA	Currently employed	Married	no	no	no	no	no	no	yes	no	no	no	no	no	no	no	no	no	no	no	no	no	no	no	no	no	no	no	no	no	no	no	no	no	no	no	no	no	no	no	no	no	no	quetiapine	400	2
127	40	male	NA	NA	Single	no	yes	no	no	no	no	no	no	no	no	no	no	no	no	no	no	no	no	no	no	no	no	no	no	no	no	no	no	no	no	no	no	no	no	no	no	no	no	no	no	yes	olanzapine	10	2
128	52	female	NA	NA	Single	yes	no	no	no	no	no	no	no	no	no	no	no	no	no	no	no	no	no	no	no	no	no	no	no	no	no	yes	no	no	no	no	no	no	no	no	no	no	no	no	no	no	aripiprazole	20	2
129	44	female	NA	NA	Divorced	no	no	no	no	no	no	yes	no	no	no	no	no	yes	no	no	no	no	no	no	no	no	no	no	no	no	no	yes	no	no	no	no	no	no	no	no	no	no	no	no	no	no	perphenazine	16	1
130	53	female	NA	NA	Widowed	no	yes	no	no	no	no	no	no	no	no	no	no	no	no	no	no	no	no	no	no	no	no	no	no	no	no	no	no	no	no	no	no	no	yes	no	no	no	no	no	no	yes	paliperidone	9	2
131	38	male	NA	Never employed	Single	yes	no	no	no	no	no	no	no	no	no	no	no	no	yes	no	no	no	no	no	no	no	no	no	no	no	no	no	no	no	no	no	no	no	no	no	no	no	no	no	no	yes	clozapine	300	2
132	54	female	University grad school	Previously employed	Married	yes	no	no	no	no	no	no	no	no	no	no	no	no	no	no	no	no	no	no	no	no	no	no	no	no	no	yes	no	no	no	no	no	no	no	no	no	no	no	no	no	yes	risperidone	2	2
133	45	female	NA	NA	Single	no	no	no	no	no	no	yes	no	no	no	no	no	no	yes	no	no	no	no	no	no	no	no	no	no	no	no	no	no	no	no	no	no	yes	no	no	no	no	no	no	no	yes	perphenazine	16	1
134	38	male	High school	Previously employed	Married	no	yes	no	no	no	no	no	no	no	yes	no	no	no	no	no	no	no	no	no	no	no	no	no	no	no	no	no	no	no	no	no	no	no	no	no	no	no	no	no	no	yes	clozapine	500	2
135	24	male	University grad school	Previously employed	Single	no	yes	no	no	no	no	no	no	no	no	yes	no	no	yes	no	no	no	no	no	no	no	no	no	no	no	no	no	no	no	yes	no	no	no	no	no	yes	no	no	no	no	no	aripiprazole	30	2
136	22	male	University bachelor	Never employed	Single	no	yes	no	no	no	no	no	no	no	no	no	no	no	no	no	no	no	no	no	no	no	no	no	no	no	no	no	no	no	no	no	no	no	no	no	yes	no	no	no	no	yes	risperidone	3	2
137	28	female	University bachelor	Previously employed	Single	no	yes	no	no	no	no	no	no	no	no	no	no	no	no	no	no	no	no	no	no	no	no	no	no	no	no	no	yes	no	no	no	no	no	no	no	no	no	no	no	no	no	olanzapine	5	2
138	27	male	High school	Never employed	Single	yes	no	no	no	no	no	no	no	no	no	no	no	yes	no	no	no	no	no	no	no	no	no	no	no	no	no	no	no	no	no	no	no	no	no	no	no	no	no	no	no	no	olanzapine	20	2
139	53	female	<High school	Currently employed	Single	no	yes	no	no	no	no	no	no	no	yes	no	no	no	no	no	no	no	no	no	no	no	no	no	no	no	no	yes	no	no	no	yes	yes	no	no	no	no	no	no	no	no	no	perphenazine	48	1
140	41	male	NA	NA	Single	yes	no	no	no	no	no	no	no	no	no	no	no	no	no	no	yes	no	no	no	no	no	no	no	no	no	no	no	no	no	no	yes	yes	no	no	no	no	no	no	no	yes	no	ziprasidone	80	2
141	32	male	<High school	Never employed	Single	no	yes	no	no	no	no	no	no	no	no	no	no	no	yes	no	yes	no	no	no	no	no	no	no	no	no	no	yes	no	no	no	yes	no	no	no	no	no	no	no	no	no	no	clozapine	350	2
142	27	male	University grad school	Currently employed	Single	no	yes	no	no	no	no	no	no	no	no	yes	no	no	no	no	no	no	no	no	no	no	no	no	no	no	no	no	no	no	no	no	no	yes	no	yes	yes	no	no	no	no	yes	clozapine	100	2
143	32	female	NA	NA	Single	no	yes	no	no	no	no	no	no	no	no	no	no	no	no	no	no	no	no	no	no	no	no	no	no	no	no	no	no	no	no	no	no	yes	no	no	no	no	no	no	no	yes	risperidone	2	2
144	59	male	NA	NA	Married	yes	no	no	no	no	no	no	no	no	no	no	no	no	no	no	no	no	no	no	no	no	no	no	no	no	no	yes	no	no	no	no	no	no	no	no	no	no	no	no	no	yes	aripiprazole	15	2
145	23	male	University bachelor	Previously employed	Single	no	no	no	no	no	yes	no	no	no	no	yes	no	no	yes	no	no	no	no	no	no	no	no	no	yes	no	no	no	no	no	no	no	no	no	yes	no	yes	no	no	no	yes	yes	risperidone	1	2
146	29	male	NA	NA	Single	yes	no	no	no	no	no	no	no	no	no	no	no	no	no	no	no	no	no	no	no	no	no	no	no	no	no	yes	no	no	no	no	no	yes	no	no	no	no	no	no	no	no	risperidone	3	2
147	47	female	NA	NA	Single	yes	no	no	no	no	no	no	no	no	no	no	no	no	no	no	no	no	no	no	no	no	no	no	no	no	no	yes	no	no	no	no	no	no	no	no	no	no	no	no	no	no	perphenazine	16	1
148	61	female	NA	NA	Divorced	no	no	no	no	no	no	yes	no	no	no	no	yes	no	no	no	no	no	no	no	no	no	no	no	no	no	no	yes	no	no	no	no	no	no	no	no	no	no	no	no	no	yes	risperidone	1	2
149	55	male	NA	Currently employed	Married	no	yes	no	no	no	no	no	no	no	no	no	no	no	no	no	no	no	no	no	no	no	no	no	no	no	no	no	no	no	no	no	no	no	no	no	no	no	no	no	no	yes	olanzapine	10	2
150	53	male	NA	Currently employed	Married	no	no	no	no	no	no	yes	no	no	yes	no	no	no	yes	no	no	no	no	no	no	no	no	no	no	no	no	yes	no	no	no	yes	yes	no	no	no	no	no	no	no	no	no	risperidone	0.5	2
151	44	male	NA	NA	Divorced	yes	no	no	no	no	no	no	no	no	yes	no	no	no	no	no	no	no	no	no	no	no	no	no	no	no	no	no	no	no	no	no	no	no	no	no	no	no	no	no	no	yes	aripiprazole	20	2
152	39	female	University grad school	Previously employed	Single	no	no	no	no	yes	no	no	no	no	no	no	no	no	yes	no	yes	no	no	no	no	no	no	no	no	no	no	no	no	no	no	no	no	no	no	no	no	no	no	no	no	yes	aripiprazole	15	2
153	36	female	NA	Never employed	Single	no	yes	no	no	no	no	no	no	no	no	no	no	no	no	no	no	no	no	no	no	no	no	no	no	no	yes	yes	yes	yes	no	no	no	no	no	no	no	no	no	no	no	yes	risperidone	3	2
154	30	female	NA	Currently employed	Single	no	no	no	no	no	no	yes	no	no	no	no	no	no	no	no	no	no	no	no	no	no	no	no	no	no	no	yes	no	no	no	no	no	no	no	no	no	no	no	no	no	no	N/A	no data	no data
155	44	female	NA	Previously employed	Married	no	yes	no	no	no	no	no	no	no	no	no	no	no	no	no	no	no	no	no	no	no	no	no	no	no	no	no	no	no	yes	no	yes	yes	no	no	no	no	no	no	no	no	quetiapine	700	2
156	29	male	NA	NA	Single	yes	no	no	no	no	no	no	no	no	no	no	no	no	no	no	no	no	no	no	no	no	no	no	no	no	no	no	no	no	no	no	no	yes	no	no	no	no	no	no	no	no	aripiprazole	7.5	2
157	34	female	NA	NA	Single	yes	no	no	no	no	no	no	no	no	no	no	no	no	no	no	no	no	no	no	no	no	no	no	no	no	no	yes	no	yes	no	no	no	no	no	no	no	no	no	no	no	yes	clozapine	100	2
158	27	female	University bachelor	Currently employed	Single	no	yes	no	no	no	no	no	no	no	no	no	no	no	no	no	no	no	no	no	no	no	no	no	no	no	no	no	no	no	no	no	no	no	no	no	no	no	no	no	no	no	paliperidone	9	2
159	18	male	<High school	Never employed	Single	no	yes	no	no	no	no	no	no	no	no	no	no	no	no	no	yes	no	no	no	no	no	no	no	no	no	no	no	no	no	no	no	no	no	no	no	no	no	no	no	no	no	olanzapine	20	2
160	33	male	<High school	Never employed	Single	yes	no	no	no	no	no	no	no	no	no	no	no	no	no	no	no	no	no	no	no	no	no	no	no	no	no	no	no	no	no	no	no	yes	no	no	no	no	no	no	no	no	olanzapine	30	2
161	44	male	<High school	Never employed	Single	yes	no	no	no	no	no	no	no	no	no	no	no	no	no	no	no	no	no	no	no	no	no	no	no	no	no	no	no	yes	no	no	no	N/A	no	no	no	no	no	no	no	yes	olanzapine	5	2
162	47	male	NA	NA	Single	yes	no	no	no	no	no	no	no	no	no	no	no	no	no	no	no	no	no	no	no	no	no	no	no	no	no	no	no	no	no	no	no	no	no	no	no	no	no	no	no	yes	aripiprazole	15	2
163	32	female	University bachelor	Never employed	Single	yes	no	no	no	no	no	no	no	no	no	no	no	no	no	no	no	no	no	no	no	no	no	no	no	no	no	no	no	no	no	no	no	no	no	no	no	no	no	no	no	no	risperidone	4	2
164	36	male	NA	Previously employed	Single	no	yes	no	no	no	no	no	no	no	no	no	no	no	no	no	no	no	no	no	no	no	no	no	no	no	no	yes	no	no	no	no	no	no	no	no	no	no	no	no	no	yes	olanzapine	10	2
165	35	male	NA	Currently employed	Single	no	yes	no	no	no	no	no	no	no	no	no	no	no	no	no	no	no	no	no	no	no	no	no	no	no	no	no	no	no	no	no	no	no	no	no	no	no	no	no	no	no	aripiprazole	20	2
166	29	female	NA	NA	Single	yes	no	no	no	no	no	no	no	no	no	no	no	no	no	no	no	no	no	no	no	no	no	no	no	no	no	no	no	no	no	no	no	no	no	no	no	no	no	no	no	no	olanzapine	15	2
167	63	female	University bachelor	NA	Single	yes	no	no	no	no	no	no	no	no	no	no	no	no	no	no	no	no	no	no	no	no	no	no	no	no	no	no	no	no	no	no	no	no	no	no	no	no	no	no	no	no	risperidone	6	2
168	40	male	NA	NA	Single	yes	no	no	no	no	no	no	no	no	no	no	no	no	no	no	no	no	no	no	no	no	no	no	no	no	no	no	no	no	no	no	no	no	no	no	no	no	no	no	no	no	aripiprazole	30	2
169	64	female	NA	Previously employed	Married	no	yes	no	no	no	no	no	no	no	no	no	no	no	no	no	no	no	no	no	no	no	no	yes	no	no	no	no	no	no	no	no	no	no	no	no	no	no	no	no	no	no	olanzapine	10	2
170	37	female	NA	NA	Single	yes	no	no	no	no	no	no	no	no	no	no	no	no	no	no	no	no	no	no	no	no	no	no	no	no	no	no	no	no	no	no	no	no	no	no	no	no	no	no	no	no	clozapine	300	2
171	50	male	NA	Previously employed	Single	yes	no	no	no	no	no	no	no	no	no	no	no	no	no	no	no	no	no	no	no	no	no	no	no	no	no	yes	no	no	no	no	no	no	no	no	no	no	no	no	no	no	clozapine	500	2
172	41	female	NA	NA	Single	yes	no	no	no	no	no	no	no	no	no	no	no	no	no	no	no	no	no	no	no	no	no	no	no	no	no	no	no	no	no	no	no	yes	no	no	no	no	no	no	no	no	olanzapine	20	2
173	36	female	University grad school	Currently employed	Married	no	no	no	no	no	no	yes	no	no	no	no	no	no	no	no	no	no	no	no	no	no	no	no	no	no	no	no	no	no	no	no	no	no	no	no	no	no	no	no	no	no	risperidone	4	2
174	48	male	<High school	Previously employed	Single	yes	no	no	no	no	no	no	no	no	no	no	no	no	no	no	no	no	no	no	no	no	no	no	no	no	no	yes	no	no	no	no	no	yes	no	no	no	no	no	no	no	no	paliperidone	9	2
175	44	male	NA	Never employed	Single	yes	no	no	no	no	no	no	no	no	no	no	no	no	no	no	no	no	no	no	no	no	no	no	no	no	no	yes	no	no	no	no	no	no	no	no	no	no	no	no	no	no	aripiprazole	15	2
176	63	female	NA	NA	Single	yes	no	no	no	no	no	no	no	no	no	no	no	no	no	no	no	no	no	no	no	no	no	no	no	no	no	no	no	no	no	no	no	no	no	no	no	no	no	no	no	no	olanzapine	10	2
177	40	male	University bachelor	Currently employed	Single	yes	no	no	no	no	no	no	no	no	no	no	no	no	no	no	no	no	no	no	no	no	no	no	no	no	no	yes	no	no	no	no	no	no	no	no	no	no	no	no	no	yes	risperidone	2	2
178	53	female	University bachelor	Currently employed	Divorced	no	no	no	no	no	no	yes	no	no	yes	no	no	yes	no	no	no	no	no	no	no	no	no	no	no	no	no	no	no	no	no	yes	no	yes	no	no	no	no	no	no	no	no	risperidone	2	2
179	32	male	University bachelor	Previously employed	Single	yes	no	no	no	no	no	no	no	no	no	no	no	no	no	no	no	no	no	no	no	no	no	no	no	no	no	no	no	no	no	no	no	yes	no	no	no	no	no	no	no	no	risperidone	8	2
180	38	male	University bachelor	Previously employed	Single	yes	no	no	no	no	no	no	no	no	yes	no	no	no	yes	no	no	no	no	no	no	no	no	no	no	no	no	yes	no	yes	no	no	no	yes	no	no	no	no	no	no	no	no	risperidone	4	2
181	44	female	NA	Never employed	Single	yes	no	no	no	no	no	no	no	no	yes	no	no	no	no	no	no	no	no	no	no	no	no	no	no	no	no	yes	no	no	no	no	no	no	no	no	no	no	no	no	no	yes	olanzapine	20	2
182	58	male	NA	NA	Married	no	yes	no	no	no	no	no	no	no	no	no	no	no	no	no	no	no	no	no	no	no	no	no	no	no	no	yes	no	no	no	no	no	no	no	no	no	no	no	no	no	yes	clozapine	600	2
183	35	female	University grad school	Currently employed	Married	no	no	no	yes	no	no	no	no	no	no	no	no	no	no	no	no	no	no	no	no	no	no	no	no	no	no	no	no	no	no	no	no	no	no	no	no	no	no	no	no	no	risperidone	1	2
184	46	male	University bachelor	Currently employed	Single	yes	no	no	no	no	no	no	no	no	no	no	no	no	no	no	no	no	no	no	no	no	no	no	no	no	no	no	no	no	no	yes	no	no	no	no	no	no	no	no	no	no	aripiprazole	15	2
185	65	male	NA	NA	Married	no	no	no	no	no	no	yes	no	no	no	no	no	yes	no	no	no	no	no	no	no	no	no	no	no	no	no	yes	no	no	no	no	no	no	no	no	no	no	no	no	no	no	olanzapine	10	2
186	23	female	NA	NA	Single	no	yes	no	no	no	no	no	no	no	no	no	no	no	no	no	no	no	no	no	no	no	no	no	no	no	no	yes	no	no	no	no	no	no	no	no	no	no	no	no	no	no	aripiprazole	30	2
187	28	male	University grad school	Never employed	Single	yes	no	no	no	no	no	no	no	no	no	no	no	no	yes	no	no	no	no	no	no	no	no	no	no	no	no	yes	no	yes	no	no	no	no	yes	no	no	no	no	no	no	yes	clozapine	750	2
188	36	female	Technical school	Never employed	Single	yes	no	no	no	no	no	no	no	no	no	no	no	no	no	no	no	no	no	no	no	no	no	no	no	no	no	no	no	no	no	no	no	no	no	no	no	no	no	no	no	no	olanzapine	10	2
189	52	female	No education	Never employed	Married	no	yes	no	no	no	no	no	no	no	no	no	no	no	no	no	no	no	no	no	no	no	no	no	no	no	no	yes	no	yes	no	no	no	yes	no	no	no	no	no	no	no	yes	olanzapine	5	2
190	31	male	NA	NA	Single	yes	no	no	no	no	no	no	no	no	no	no	no	no	no	no	no	no	no	no	no	no	no	no	no	no	no	yes	no	no	no	no	no	N/A	N/A	N/A	N/A	N/A	N/A	N/A	N/A	N/A	paliperidone	6	2
191	49	male	NA	Never employed	Single	no	yes	no	no	no	no	no	no	no	no	no	no	no	no	no	no	no	no	no	no	no	no	no	no	no	no	no	no	no	no	no	no	no	no	no	yes	no	no	no	no	no	risperidone	4	2
192	39	male	NA	NA	Single	no	yes	no	no	no	no	no	no	no	no	no	no	no	no	no	no	no	no	no	no	no	no	no	no	no	no	no	no	no	yes	no	no	no	no	no	no	no	no	no	no	yes	aripiprazole	30	2
193	33	male	NA	NA	N/A	yes	no	no	no	no	no	no	no	no	no	no	no	no	no	no	no	no	no	no	no	no	no	no	no	no	no	no	no	no	no	no	no	N/A	N/A	N/A	N/A	N/A	N/A	N/A	N/A	N/A	quetiapine	600	2
194	28	male	NA	NA	Single	yes	no	no	no	no	no	no	no	no	no	no	no	no	no	no	no	no	no	no	no	no	no	no	no	no	no	no	no	no	no	no	no	no	no	no	yes	no	no	no	no	yes	risperidone	8	2
195	25	male	High school	Never employed	Single	yes	no	no	no	no	no	no	no	no	no	yes	no	no	no	no	no	no	no	no	no	no	no	no	no	no	no	yes	no	no	no	no	no	yes	no	no	yes	no	no	no	yes	yes	olanzapine	10	2
196	43	male	No education	Never employed	Single	yes	no	no	no	no	no	no	no	no	no	no	no	no	no	no	no	no	no	no	no	no	no	no	no	no	no	no	no	no	no	no	no	yes	no	no	no	no	no	no	no	yes	clozapine	500	2
197	42	female	University grad school	Never employed	Single	yes	no	no	no	no	no	no	no	no	no	no	no	no	no	no	no	no	no	no	no	no	no	no	no	no	no	no	no	no	no	no	no	yes	no	no	no	no	no	no	no	yes	risperidone	4	2
198	22	female	University grad school	Previously employed	Single	no	yes	no	no	no	no	no	no	no	no	no	no	no	no	no	no	no	no	no	no	no	no	no	no	no	no	yes	no	no	no	no	no	yes	yes	no	no	no	no	no	no	no	aripiprazole	5	2
199	48	female	University bachelor	Currently employed	Single	no	yes	no	no	no	no	no	no	no	no	no	no	no	no	no	no	no	no	no	no	no	no	no	no	no	no	yes	no	no	no	no	no	no	no	no	no	no	no	no	no	no	clozapine	500	2
200	33	male	University bachelor	Currently employed	Single	no	no	no	yes	no	no	no	no	no	no	no	no	yes	yes	no	no	no	no	no	no	no	no	no	no	no	no	yes	no	no	no	no	no	no	yes	no	no	no	no	no	no	yes	risperidone	4	2
201	24	female	High school	Never employed	Single	no	yes	no	no	no	no	no	no	no	no	no	no	no	no	no	no	no	no	no	no	no	no	no	no	no	no	yes	no	no	no	no	no	no	no	no	no	no	no	no	no	no	aripiprazole	5	2
202	42	female	NA	Never employed	Married	no	yes	no	no	no	no	no	no	no	no	no	no	no	yes	no	no	no	no	no	no	no	no	no	no	no	no	yes	no	no	no	no	no	no	no	no	no	no	no	no	no	no	haloperidol	10	1
203	51	female	University bachelor	Currently employed	Married	no	yes	no	no	no	no	no	no	no	no	no	no	no	no	no	no	no	no	no	no	no	no	no	no	no	no	yes	no	yes	no	no	no	no	no	no	no	no	no	no	no	no	risperidone	4	2
204	45	male	University bachelor	Currently employed	Single	no	no	no	no	no	no	yes	no	no	no	no	no	no	no	no	no	no	no	no	no	no	no	no	no	no	no	no	no	no	no	no	no	N/A	no	no	no	no	no	no	no	no	risperidone	1	2
205	35	male	University bachelor	Currently employed	Single	no	no	no	no	no	no	yes	no	no	no	no	no	no	no	no	no	no	no	no	no	no	no	no	no	no	no	no	no	no	no	no	no	no	no	no	no	no	no	no	no	no	aripiprazole	15	2
206	27	female	Technical school	Never employed	Single	no	no	no	no	no	no	yes	no	no	yes	no	no	no	yes	no	no	no	no	no	no	no	no	no	no	no	no	no	no	no	no	no	no	yes	no	no	no	no	no	no	no	no	aripiprazole	10	2
207	21	female	NA	Never employed	Single	yes	no	no	no	no	no	no	no	no	no	yes	no	no	no	no	no	no	no	no	no	no	no	no	no	no	no	yes	no	no	no	no	no	no	yes	no	yes	no	no	no	yes	yes	olanzapine	20	2
208	36	male	University bachelor	Currently employed	Single	no	no	no	yes	no	no	no	no	no	no	no	no	no	no	no	no	no	no	no	no	no	no	no	no	no	no	no	no	no	no	no	no	no	no	no	yes	no	no	no	no	yes	aripiprazole	10	2
209	28	female	NA	NA	Single	no	no	no	no	no	no	yes	no	no	no	no	no	no	yes	no	no	no	no	no	no	no	no	no	no	no	no	no	no	no	no	no	no	no	no	no	no	no	no	no	no	no	olanzapine	20	2
210	52	female	High school	Never employed	Married	no	yes	no	no	no	no	no	no	no	no	no	no	no	no	no	no	no	no	no	no	no	no	no	no	no	no	yes	no	yes	no	no	no	no	no	no	no	no	no	no	no	yes	quetiapine	600	2
211	25	male	NA	NA	Single	yes	no	no	no	no	no	no	no	no	no	no	no	no	no	no	no	no	no	no	no	no	no	no	no	no	no	no	no	no	no	no	no	no	no	no	no	no	no	no	no	yes	chlorpromazine	150	1
212	21	male	NA	NA	N/A	no	no	no	no	no	no	yes	no	no	no	no	no	no	no	no	no	no	no	no	no	no	no	no	no	N/A	N/A	N/A	N/A	N/A	N/A	N/A	N/A	N/A	N/A	N/A	N/A	N/A	N/A	N/A	N/A	N/A	olanzapine	15	2
213	58	female	NA	Currently employed	Single	yes	no	no	no	no	no	no	no	no	no	no	no	no	no	no	no	no	no	no	no	no	no	no	no	no	no	yes	yes	no	no	no	no	no	no	no	no	no	no	no	no	no	N/A	no data	no data
214	20	female	University bachelor	Never employed	Single	yes	no	no	no	no	no	no	no	no	no	no	no	no	yes	no	no	no	no	no	no	no	no	no	no	no	no	no	no	no	no	no	no	no	no	no	no	no	no	no	no	no	olanzapine	15	2
215	44	female	No education	Currently employed	Single	no	no	no	no	no	no	yes	no	no	no	no	no	no	no	no	yes	no	no	no	no	no	no	no	no	no	no	yes	no	no	yes	yes	no	no	no	no	no	no	no	no	no	yes	clozapine	200	2
216	25	male	University bachelor	Never employed	Single	yes	no	no	no	no	no	no	no	no	no	no	no	yes	no	no	no	no	yes	no	no	no	no	no	no	no	no	yes	no	no	no	no	no	no	no	no	yes	no	no	no	no	no	clozapine	650	2
217	23	male	NA	Never employed	Single	yes	no	no	no	no	no	no	no	no	no	no	no	no	no	no	no	no	no	no	no	no	no	no	no	no	no	yes	no	no	no	no	no	no	no	no	yes	no	no	no	no	yes	clozapine	600	2
218	37	male	University bachelor	Currently employed	Single	no	yes	no	no	no	no	no	no	no	no	no	no	no	yes	no	no	no	no	no	no	no	no	no	no	no	no	no	no	no	no	yes	no	no	no	no	no	no	no	no	no	yes	olanzapine	15	2
219	76	female	NA	Never employed	Married	no	no	no	no	no	no	no	yes	no	no	no	no	no	no	no	no	no	no	no	no	no	no	yes	no	no	no	yes	no	no	no	no	no	no	no	no	no	no	no	no	no	no	risperidone	1	2
220	48	male	No education	Never employed	Separated	yes	no	no	no	no	no	no	no	no	no	yes	no	no	no	no	no	no	no	no	no	no	no	no	no	no	no	yes	no	yes	yes	no	no	no	no	no	no	no	yes	no	no	yes	clozapine	550	2
221	38	male	Technical school	Currently employed	Married	no	yes	no	no	no	no	no	no	no	no	no	no	no	no	no	no	no	yes	no	no	no	no	no	no	no	no	no	no	no	no	yes	no	no	no	no	no	no	no	no	no	yes	aripiprazole	20	2
222	47	male	University bachelor	Never employed	Single	no	yes	no	no	no	no	no	no	no	no	no	no	no	no	no	no	no	no	no	no	no	no	no	no	no	no	yes	no	no	no	no	no	no	no	no	no	no	no	no	no	no	quetiapine	600	2
223	22	male	University bachelor	Never employed	Single	yes	no	no	no	no	no	no	no	no	no	no	no	no	no	no	no	no	no	no	no	no	no	no	no	no	no	no	no	no	no	no	no	no	no	no	no	no	no	no	no	yes	haloperidol	20	1
224	51	female	NA	Never employed	Married	yes	no	no	no	no	no	no	no	no	no	no	no	no	no	no	no	no	no	no	no	no	no	no	no	no	no	yes	no	no	no	no	no	yes	no	no	no	no	no	no	no	no	aripiprazole	5	2
225	24	female	Technical school	Never employed	Single	no	no	no	no	no	no	yes	no	no	no	no	no	no	no	no	no	no	no	no	no	no	no	no	no	no	no	no	no	no	no	no	no	no	no	no	no	no	no	no	no	no	aripiprazole	25	2
226	62	female	NA	Never employed	Married	yes	no	no	no	no	no	no	no	no	no	no	no	no	no	no	no	no	no	no	no	no	no	no	no	no	yes	yes	no	no	no	no	no	no	no	no	no	no	no	no	no	no	ziprasidone	80	2
227	33	male	NA	Currently employed	Single	no	no	no	no	yes	no	no	no	no	no	yes	no	no	no	no	no	no	no	no	no	no	no	no	no	no	no	no	no	no	no	no	no	yes	yes	no	yes	no	no	no	yes	yes	olanzapine	5	2
228	44	male	NA	Never employed	Single	yes	no	no	no	no	no	no	no	no	no	no	no	no	no	no	no	no	no	no	no	no	no	no	no	no	no	yes	no	yes	no	no	no	no	no	no	no	no	no	no	no	no	chlorpromazine	400	1
229	55	female	University bachelor	Never employed	Married	yes	no	no	no	no	no	no	no	no	no	no	no	no	no	no	no	no	no	no	no	no	no	no	no	no	no	no	no	yes	no	no	no	no	no	no	no	no	no	no	no	yes	quetiapine	600	2
230	22	male	University bachelor	Never employed	Single	no	no	no	no	no	yes	no	no	yes	no	no	no	no	no	no	no	no	no	no	no	no	no	no	no	no	no	no	no	no	yes	yes	no	yes	yes	no	yes	no	no	no	no	yes	risperidone	1	2
231	24	male	<High school	Never employed	Single	no	yes	no	no	no	no	no	no	no	no	yes	no	no	no	no	no	no	no	no	no	no	no	no	no	no	no	no	no	no	no	no	no	no	yes	no	yes	no	yes	no	yes	yes	olanzapine	15	2
232	28	male	NA	Currently employed	Single	yes	no	no	no	no	no	no	no	no	no	no	no	no	no	no	no	no	no	no	no	no	no	no	no	no	no	no	no	no	no	no	no	no	no	no	no	no	no	no	no	yes	olanzapine	10	2
233	25	male	University bachelor	Currently employed	Single	yes	no	no	no	no	no	no	no	no	no	no	no	no	no	no	no	no	no	no	no	no	no	no	no	no	no	no	no	no	no	no	no	no	no	no	no	no	no	no	no	yes	risperidone	4	2
234	29	male	University grad school	Never employed	Single	no	no	no	yes	no	no	no	no	no	no	no	no	no	no	no	no	no	no	no	no	no	no	no	no	no	no	no	no	no	no	no	no	no	no	no	no	no	no	no	no	no	clozapine	400	2
235	31	male	NA	Currently employed	Single	no	yes	no	no	no	no	no	no	no	no	no	no	no	no	no	no	no	no	no	no	no	no	no	no	no	no	no	no	no	no	no	no	no	no	no	no	no	no	no	no	no	aripiprazole	5	2
236	21	male	University bachelor	Never employed	Single	no	no	no	no	no	no	yes	no	no	no	no	no	no	no	no	no	no	no	no	no	no	no	no	no	no	yes	no	no	no	yes	no	no	no	no	no	no	no	no	no	no	no	clozapine	400	2
237	24	male	University bachelor	Never employed	Single	no	yes	no	no	no	no	no	no	no	no	no	no	no	no	no	no	no	no	no	no	no	no	no	no	no	no	no	no	no	no	no	no	no	no	no	no	no	no	no	no	yes	olanzapine	30	2
238	24	male	<High school	Never employed	Single	yes	no	no	no	no	no	no	no	no	no	no	no	no	no	no	no	no	no	no	no	no	no	no	no	no	no	no	no	no	no	no	no	no	no	no	no	no	no	no	no	yes	aripiprazole	30	2
239	21	male	<High school	Never employed	Single	no	yes	no	no	no	no	no	no	no	no	yes	no	no	no	no	no	no	no	no	no	no	no	no	no	no	no	no	no	no	no	no	no	no	yes	no	yes	no	no	no	no	yes	quetiapine	300	2
240	33	male	High school	NA	Married	no	no	no	yes	no	no	no	no	no	no	no	no	no	yes	no	no	no	no	no	no	no	no	no	no	no	no	no	no	no	no	no	no	no	no	no	no	no	no	no	no	yes	aripiprazole	10	2
241	31	female	Technical school	Currently employed	Single	yes	no	no	no	no	no	no	no	no	no	no	no	no	no	no	yes	no	no	no	no	no	no	no	no	no	no	no	no	no	no	no	no	yes	no	no	no	no	no	no	no	no	risperidone	2	2
242	22	male	University bachelor	Never employed	Single	yes	no	no	no	no	no	no	no	no	no	no	no	no	no	no	no	no	no	no	no	no	no	no	no	no	no	yes	no	no	no	no	no	no	no	no	yes	no	no	no	no	yes	aripiprazole	5	2
243	25	male	NA	NA	Single	no	no	no	no	no	yes	no	no	no	no	yes	no	no	no	no	no	no	no	no	no	no	no	no	no	no	no	no	no	no	no	no	no	yes	no	no	yes	no	no	no	no	yes	paliperidone	6	2
244	48	female	NA	NA	Single	yes	no	no	no	no	no	no	no	no	no	no	no	no	no	no	no	no	no	no	no	no	no	no	no	no	no	no	no	no	no	no	no	no	no	no	no	no	no	no	no	no	olanzapine	5	2
245	21	male	NA	Never employed	Single	yes	no	no	no	no	no	no	no	no	no	no	no	no	no	no	no	no	no	no	no	no	no	no	no	no	no	no	no	no	no	no	no	no	no	no	no	no	no	no	no	no	olanzapine	5	2
246	36	female	High school	Never employed	Single	no	yes	no	no	no	no	no	no	no	no	no	no	no	no	no	no	no	no	no	no	no	no	no	no	no	no	no	no	no	no	no	yes	no	no	no	no	no	no	no	no	no	olanzapine	10	2
247	70	female	NA	NA	Married	no	yes	no	no	no	no	no	no	no	no	no	no	no	no	no	no	no	no	no	no	no	no	no	no	no	no	yes	no	yes	yes	no	no	N/A	no	no	no	no	no	no	no	yes	risperidone	0.5	2
248	33	female	NA	Currently employed	Single	no	no	no	no	no	no	yes	no	no	no	no	no	no	no	no	no	no	no	no	no	no	no	no	no	no	no	no	yes	no	no	no	no	N/A	no	no	no	no	no	no	no	yes	aripiprazole	15	2
249	46	male	NA	NA	Single	no	no	no	no	no	no	yes	no	no	no	no	no	yes	no	no	no	no	no	no	no	no	no	no	no	no	no	no	no	yes	no	no	no	no	no	no	no	no	no	no	no	yes	aripiprazole	7.5	2
250	36	female	NA	NA	Married	no	yes	no	no	no	no	no	no	no	no	no	no	no	no	no	no	no	no	no	no	no	no	no	no	no	no	no	no	no	no	no	no	no	no	no	no	no	no	no	no	yes	aripiprazole	15	2
251	21	male	NA	NA	Single	yes	no	no	no	no	no	no	no	no	no	no	no	no	no	yes	no	no	no	no	no	no	no	no	no	no	no	no	no	no	no	no	no	yes	no	no	no	no	no	no	no	no	clozapine	300	2
252	42	male	<High school	Never employed	Single	yes	no	no	no	no	no	no	no	no	no	no	no	no	no	no	yes	no	no	no	no	no	no	no	no	no	no	no	no	no	no	no	no	no	no	no	no	no	no	no	no	yes	paliperidone	12	2
253	48	female	University bachelor	Never employed	Married	no	no	no	no	yes	no	no	no	no	no	no	no	no	yes	no	no	no	no	no	no	no	no	no	no	no	no	no	no	no	no	no	no	yes	N/A	N/A	N/A	N/A	N/A	N/A	N/A	no	olanzapine	10	2
254	29	female	<High school	Never employed	Married	yes	no	no	no	no	no	no	no	no	no	no	no	no	no	no	no	no	no	no	no	no	no	no	no	no	no	no	no	no	no	no	no	no	no	no	no	no	no	no	no	yes	olanzapine	10	2
255	32	male	NA	Currently employed	Single	no	yes	no	no	no	no	no	no	no	no	no	no	no	no	no	no	no	no	no	no	no	no	no	no	no	no	no	no	no	no	no	no	N/A	no	no	no	no	no	no	no	yes	ziprasidone	60	2
256	61	male	NA	NA	Married	no	yes	no	no	no	no	no	no	no	no	no	no	no	no	no	no	no	no	no	no	no	no	no	no	no	no	yes	no	yes	no	no	no	N/A	no	no	no	no	no	no	no	yes	quetiapine	300	2
257	30	male	NA	NA	Single	no	no	no	yes	no	no	no	no	no	no	no	no	no	no	no	no	no	no	no	no	no	no	no	no	no	no	no	no	no	no	no	no	N/A	no	no	yes	no	no	no	no	yes	olanzapine	10	2
258	26	male	NA	NA	Married	yes	no	no	no	no	no	no	no	no	no	no	no	no	no	no	no	no	no	no	no	no	no	no	no	no	no	no	no	no	no	no	no	yes	no	no	no	no	no	no	no	yes	risperidone	8	2
259	22	male	University bachelor	Never employed	Single	no	no	no	no	no	no	yes	no	no	no	no	no	no	no	no	no	no	no	no	no	no	no	no	no	no	no	no	no	no	no	no	no	N/A	N/A	N/A	N/A	N/A	N/A	N/A	N/A	N/A	aripiprazole	10	2
260	25	male	University bachelor	Currently employed	Single	no	yes	no	no	no	no	no	no	no	no	no	no	no	no	no	no	no	no	no	no	no	no	no	no	no	no	no	no	no	no	no	no	N/A	no	yes	yes	no	no	no	no	yes	paliperidone	6	2
261	19	male	NA	NA	Single	yes	no	no	no	no	no	no	no	no	no	no	no	no	no	no	no	no	no	no	no	no	no	no	no	no	no	no	no	no	yes	no	no	N/A	no	no	no	no	no	no	no	yes	aripiprazole	30	2
262	41	female	University bachelor	Currently employed	Married	no	no	no	no	no	no	yes	no	no	no	no	no	no	no	no	no	no	no	no	no	no	no	no	no	N/A	N/A	N/A	N/A	N/A	N/A	N/A	N/A	N/A	N/A	N/A	N/A	N/A	N/A	N/A	N/A	N/A	risperidone	4	2
263	19	male	NA	NA	Single	no	no	no	no	no	no	yes	no	no	no	no	no	no	no	no	no	no	no	no	no	no	no	no	no	no	no	no	no	no	no	no	no	N/A	no	no	no	no	no	no	no	no	quetiapine	300	2
264	23	male	NA	NA	Single	no	no	no	no	no	no	yes	no	no	no	no	no	no	yes	no	no	no	no	no	no	no	no	no	no	no	no	no	no	no	no	no	no	yes	no	no	no	no	no	no	no	yes	olanzapine	5	2
265	36	male	NA	Currently employed	Single	no	yes	no	no	no	no	no	no	no	no	no	no	no	no	no	no	no	no	no	no	no	no	no	no	no	no	no	no	no	no	no	no	yes	no	no	no	no	no	no	no	no	paliperidone	6	2
266	22	female	University bachelor	Never employed	Single	no	yes	no	no	no	no	no	no	no	no	no	no	no	no	no	no	no	no	no	no	no	no	no	no	no	no	no	no	no	no	no	no	N/A	yes	no	no	no	no	no	no	no	N/A	no data	no data
267	33	female	NA	NA	Single	no	yes	no	no	no	no	no	no	no	no	no	no	no	no	no	no	no	no	no	no	no	no	no	no	no	no	no	no	no	no	no	no	N/A	no	no	no	no	no	no	no	yes	olanzapine	5	2
268	46	male	NA	NA	Married	no	yes	no	no	no	no	no	no	no	no	no	no	no	no	no	no	no	no	no	no	no	no	no	yes	no	no	no	no	no	no	no	no	N/A	no	no	no	no	no	no	no	yes	olanzapine	10	2
269	28	male	University bachelor	Never employed	Single	yes	no	no	no	no	no	no	no	no	no	no	no	no	no	no	no	no	no	no	no	no	no	no	no	no	no	no	no	no	no	no	no	N/A	yes	N/A	N/A	N/A	N/A	N/A	N/A	yes	paliperidone	6	2
270	53	female	NA	NA	Married	no	yes	no	no	no	no	no	no	no	no	no	no	no	no	no	no	no	no	no	no	no	no	no	no	no	no	no	no	no	no	no	no	N/A	N/A	N/A	N/A	N/A	N/A	N/A	N/A	N/A	risperidone	4	2
271	21	male	University bachelor	Never employed	Single	no	yes	no	no	no	no	no	no	no	no	no	no	no	no	no	no	no	no	no	no	no	no	no	no	no	no	no	no	no	no	no	no	N/A	no	no	no	no	no	no	no	yes	haloperidol	5	1
272	19	female	<High school	Never employed	Single	no	no	no	no	yes	no	no	no	no	no	no	no	no	no	no	no	no	no	no	no	no	no	no	no	no	no	no	no	no	no	no	no	yes	N/A	N/A	N/A	N/A	N/A	N/A	N/A	N/A	aripiprazole	10	2
273	27	male	University bachelor	Currently employed	Single	no	yes	no	no	no	no	no	no	no	no	no	no	no	no	no	no	no	no	no	no	no	no	no	no	no	no	yes	no	no	no	no	yes	yes	no	yes	yes	no	no	no	yes	yes	aripiprazole	30	2
274	33	male	University bachelor	Currently employed	Single	no	yes	no	no	no	no	no	no	no	no	no	no	no	no	no	no	no	no	no	no	no	no	no	no	no	no	no	no	no	no	no	no	N/A	yes	no	yes	no	no	no	no	yes	olanzapine	5	2
275	31	male	NA	NA	Single	yes	no	no	no	no	no	no	no	no	no	no	no	no	no	no	no	no	no	no	no	no	no	no	no	no	no	no	no	no	no	no	no	N/A	N/A	N/A	N/A	N/A	N/A	N/A	N/A	yes	clozapine	600	2
276	20	male	University grad school	Never employed	Single	yes	no	no	no	no	no	no	no	no	no	no	no	no	no	no	no	no	no	no	no	no	no	no	no	no	no	no	no	no	no	no	no	no	no	no	no	no	no	no	no	yes	olanzapine	10	2
277	26	male	University bachelor	Never employed	Single	no	no	no	no	no	no	yes	no	no	no	yes	no	no	no	no	no	no	no	no	no	no	no	no	no	no	no	no	no	no	no	no	no	N/A	no	no	yes	no	no	no	no	yes	risperidone	2	2
278	27	male	University bachelor	Never employed	Single	no	no	no	no	no	no	yes	no	no	no	no	no	no	no	no	no	no	no	no	no	no	no	no	no	no	no	no	no	no	no	no	no	N/A	yes	no	no	no	no	no	no	yes	risperidone	4	2
279	31	male	NA	Currently employed	Single	yes	no	no	no	no	no	no	no	no	no	no	no	no	no	no	no	no	no	no	no	no	no	no	no	no	no	no	no	no	no	no	no	yes	no	no	no	no	no	no	no	yes	olanzapine	20	2
280	49	female	NA	NA	Married	no	yes	no	no	no	no	no	no	no	no	no	no	no	no	no	no	no	no	no	no	no	no	no	no	no	no	no	no	no	no	no	no	yes	no	no	no	no	no	no	no	yes	olanzapine	5	2
281	22	male	NA	NA	Single	yes	no	no	no	no	no	no	no	no	no	no	no	no	no	no	no	no	no	no	no	no	no	no	no	no	no	no	no	no	no	no	no	N/A	no	no	no	no	no	no	no	yes	clozapine	400	2
282	66	female	NA	Previously employed	Single	yes	no	no	no	no	no	no	no	no	no	no	no	no	no	no	no	no	no	no	no	no	no	no	no	no	no	no	no	no	no	no	no	yes	no	no	no	no	no	no	no	yes	risperidone	4	2
283	86	female	NA	Never employed	Widowed	no	no	no	no	no	no	yes	no	no	no	no	no	no	no	no	no	no	no	no	no	no	no	no	no	no	no	no	no	yes	no	no	no	N/A	no	no	no	no	no	no	no	no	olanzapine	5	2
284	24	male	NA	NA	Single	no	no	no	no	no	no	yes	no	no	no	yes	no	no	no	no	no	no	no	no	no	no	no	no	no	no	no	no	no	no	no	no	no	N/A	yes	no	no	no	no	no	no	yes	olanzapine	10	2
285	21	male	NA	NA	Single	yes	no	no	no	no	no	no	no	no	no	no	no	no	no	no	no	no	no	no	no	no	no	no	no	no	no	no	no	no	no	no	no	N/A	no	no	no	no	no	no	no	no	olanzapine	20	2
286	48	female	NA	NA	Married	yes	no	no	no	no	no	no	no	no	no	no	no	no	no	no	no	no	no	no	no	no	no	no	no	no	no	no	no	no	no	no	no	N/A	no	no	no	no	no	no	no	yes	aripiprazole	30	2
[truncated: 34 more columns]
